# Supplementary material for: Artificial Intelligence for Predicting Difficult Airways: A Review
Source: J Clin Med. 2025 Dec 4;14(23):8600. doi: 10.3390/jcm14238600 (PMC12693205; doi:10.3390/jcm14238600)
Supplement: Supplementary file 1 [file jcm-14-08600-s001.zip]

Archive with 1 entries (1 files):
- jcm-4003083-supplementary.pdf
